# Supplementary material for: Degradation and Detoxification of Chlorophenols with Different Structure by LAC-4 Laccase Purified from White-Rot Fungus Ganoderma lucidum
Source: Int J Environ Res Public Health. 2022 Jul 2;19(13):8150. doi: 10.3390/ijerph19138150 (PMC9266351; doi:10.3390/ijerph19138150)
Supplement: Supplementary file 1 [file ijerph-19-08150-s001.zip]

Archive with 4 entries (4 files):
- Fig.S1-2021.12.6.pdf
- Fig.S2-2021.12.6.pdf
- Fig.S3-2021.12.6.pdf
- Fig.S4-2021.12.6.pdf
